# Supplementary material for: Evaluation of Biocompatibility, Anti-Inflammatory, and Antinociceptive Activities of Pequi Oil-Based Nanoemulsions in In Vitro and In Vivo Models
Source: Nanomaterials (Basel). 2022 Nov 30;12(23):4260. doi: 10.3390/nano12234260 (PMC9740267; doi:10.3390/nano12234260)
Supplement: Supplementary file 1 [file nanomaterials-12-04260-s001.zip]

Archive with 1 entries (1 files):
- nanomaterials-1975737-supplementary.pdf
